# Supplementary material for: Knowledge, Attitudes, and Practices of Iraqi Parents Regarding Antibiotic Use in Children and the Implications
Source: Antibiotics (Basel). 2025 Apr 3;14(4):376. doi: 10.3390/antibiotics14040376 (PMC12024425; doi:10.3390/antibiotics14040376)
Supplement: Supplementary file 1 [file antibiotics-14-00376-s001.zip]

Archive with 1 entries (1 files):
- antibiotics-3551128-supplementary.pdf
